# Supplementary material for: Sustained antidepressant effect of ketamine through NMDAR trapping in the LHb
Source: Nature. 2023 Oct 18;622(7984):802–9. doi: 10.1038/s41586-023-06624-1 (PMC10600008; doi:10.1038/s41586-023-06624-1)
Supplement: Supplementary file 1 — Statistical analyses and n numbers. [file 41586_2023_6624_MOESM1_ESM.xlsx]

## Sheet: Sheet1
Figure	Sample	Sample size	Animal number	Statistic method	Statistic results
1a	2 min	n = 4	n = 4	/	/
	5 min	n = 3	n = 3	/	/
	10 min	n = 6	n = 6	/	/
	30 min	n = 6	n = 6	/	/
	1 h	n = 6	n = 6	/	/
	4 h	n = 6	n = 6	/	/
	24 h	n = 6	n = 6	/	/
1b	saline vs ketamine (1 h)	n = 15, 16	n = 15, 16	Mann-Whitney test	P = 0.0005
	saline vs ketamine (24 h)	n = 15, 15	n = 15, 15	Unpaired t test	P = 0.033
1c	saline vs ketamine (1 h)	n = 12, 10	n = 12, 10	Mann-Whitney test	P = 0.011
	saline vs ketamine (24 h)	n = 24, 16	n = 24, 16	Unpaired t test	P = 0.02
1f	saline vs ketamine (1 h)	n = 55, 47	n = 4, 3	Chi-square test	P < 0.0001
	saline vs ketamine (24 h)	n = 50, 50	n = 3, 3	Chi-square test	P = 0.012
1k	baseline vs 0-5 min (saline)	n = 46	n = 4	Two way ANOVA Multiple comparisons	P = 0.87
	baseline vs 5-10 min (saline)	n = 46	n = 4	Two way ANOVA Multiple comparisons	P = 0.93
	baseline vs 20-30 min (saline)	n = 46	n = 4	Two way ANOVA Multiple comparisons	P = 0.99
	baseline vs 1 h (saline)	n = 46	n = 4	Two way ANOVA Multiple comparisons	P = 0.99
	baseline vs 24 h (saline)	n =72, 86	n = 7, 7	Mann-Whitney test	P = 0.59
	baseline vs 0-5 min (ketamine)	n = 51	n = 5	Two way ANOVA Multiple comparisons	P = 0.0001
	baseline vs 5-10 min (ketamine)	n = 51	n = 5	Two way ANOVA Multiple comparisons	P = 0.0001
	baseline vs 20-30 min (ketamine)	n = 51	n = 5	Two way ANOVA Multiple comparisons	P = 0.0001
	baseline vs 1 h (ketamine)	n = 51	n = 5	Two way ANOVA Multiple comparisons	P = 0.0001
	baseline vs 24 h (ketamine)	n = 89, 92	n = 10, 10	Mann-Whitney test	P = 0.0003
1l	baseline vs 0-5 min (saline)	n = 46	n = 4	Two way ANOVA Multiple comparisons	P = 0.98
	baseline vs 5-10 min (saline)	n = 46	n = 4	Two way ANOVA Multiple comparisons	P = 0.99
	baseline vs 20-30 min (saline)	n = 46	n = 4	Two way ANOVA Multiple comparisons	P = 0.99
	baseline vs 1 h (saline)	n = 46	n = 4	Two way ANOVA Multiple comparisons	P = 0.99
	baseline vs 24 h (saline)	n =72, 86	n = 7, 7	Mann-Whitney test	P = 0.50
	baseline vs 0-5 min (ketamine)	n = 51	n = 5	Two way ANOVA Multiple comparisons	P = 0.0002
	baseline vs 5-10 min (ketamine)	n = 51	n = 5	Two way ANOVA Multiple comparisons	P = 0.0001
	baseline vs 20-30 min (ketamine)	n = 51	n = 5	Two way ANOVA Multiple comparisons	P = 0.0001
	baseline vs 1 h (ketamine)	n = 51	n = 5	Two way ANOVA Multiple comparisons	P = 0.0005
	baseline vs 24 h (ketamine)	n = 89, 92	n = 10, 10	Mann-Whitney test	P = 0.0005
2d	saline vs ketamine	n = 29, 24	n = 3, 3	Mann-Whitney test	P < 0.0001
2e	saline vs ketamine 0.25 mA	n = 29, 24	n = 3, 3	Mann-Whitney test	P < 0.0001
	saline vs ketamine 0.5 mA	n = 29, 24	n = 3, 3	Mann-Whitney test	P = 0.0001
	saline vs ketamine 0.75 mA	n = 29, 24	n = 3, 3	Mann-Whitney test	P < 0.0001
	saline vs ketamine 1.0 mA	n = 29, 24	n = 3, 3	Mann-Whitney test	P < 0.0001
	saline vs ketamine 1.25 mA	n = 29, 24	n = 3, 3	Mann-Whitney test	P = 0.0003
	saline vs ketamine 1.50 mA	n = 29, 24	n = 3, 3	Mann-Whitney test	P < 0.0001
2f	saline vs ketamine	n = 29, 24	n = 3, 3	Mann-Whitney test	P < 0.0001
2g	saline vs ketamine 0.25 mA	n = 29, 24	n = 3, 3	Mann-Whitney test	P = 0.88
	saline vs ketamine 0.5 mA	n = 29, 24	n = 3, 3	Mann-Whitney test	P = 0.34
	saline vs ketamine 0.75 mA	n = 29, 24	n = 3, 3	Mann-Whitney test	P = 0.20
	saline vs ketamine 1.0 mA	n = 29, 24	n = 3, 3	Mann-Whitney test	P = 0.28
	saline vs ketamine 1.25 mA	n = 29, 24	n = 3, 3	Mann-Whitney test	P = 0.30
	saline vs ketamine 1.50 mA	n = 29, 24	n = 3, 3	Mann-Whitney test	P = 0.11
2h	saline vs ketamine	n = 29, 24	n = 3, 3	Mann-Whitney test	P = 0.11
2j	saline vs ketamine	n = 32, 19	n = 4, 3	Mann-Whitney test	P = 0.004
2k	saline vs ketamine 0.25 mA	n = 32, 19	n = 4, 3	Mann-Whitney test	P = 0.0003
	saline vs ketamine 0.5 mA	n = 32, 19	n = 4, 3	Mann-Whitney test	P = 0.0062
	saline vs ketamine 0.75 mA	n = 32, 19	n = 4, 3	Mann-Whitney test	P < 0.0001
	saline vs ketamine 1.0 mA	n = 32, 19	n = 4, 3	Mann-Whitney test	P = 0.0017
	saline vs ketamine 1.25 mA	n = 32, 19	n = 4, 3	Mann-Whitney test	P = 0.0001
	saline vs ketamine 1.50 mA	n = 32, 19	n = 4, 3	Mann-Whitney test	P = 0.001
2l	saline vs ketamine	n = 32, 19	n = 4, 3	Mann-Whitney test	P = 0.001
2m	saline vs ketamine 0.25 mA	n = 32, 19	n = 4, 3	Mann-Whitney test	P = 0.61
	saline vs ketamine 0.5 mA	n = 32, 19	n = 4, 3	Mann-Whitney test	P = 0.51
	saline vs ketamine 0.75 mA	n = 32, 19	n = 4, 3	Mann-Whitney test	P = 0.35
	saline vs ketamine 1.0 mA	n = 32, 19	n = 4, 3	Mann-Whitney test	P = 0.58
	saline vs ketamine 1.25 mA	n = 32, 19	n = 4, 3	Mann-Whitney test	P = 0.46
	saline vs ketamine 1.50 mA	n = 32, 19	n = 4, 3	Mann-Whitney test	P = 0.59
2n	saline vs ketamine	n = 32, 19	n = 4, 3	Mann-Whitney test	P = 0.59
2p	saline vs ketamine 0.25 mA	n = 34, 37	n = 3, 3	Mann-Whitney test	P = 0.53
	saline vs ketamine 0.5 mA	n = 34, 37	n = 3, 3	Mann-Whitney test	P = 0.32
	saline vs ketamine 0.75 mA	n = 34, 37	n = 3, 3	Mann-Whitney test	P = 0.011
	saline vs ketamine 1.0 mA	n = 34, 37	n = 3, 3	Mann-Whitney test	P = 0.0011
	saline vs ketamine 1.25 mA	n = 34, 37	n = 3, 3	Mann-Whitney test	P = 0.0004
	saline vs ketamine 1.50 mA	n = 34, 37	n = 3, 3	Mann-Whitney test	P = 0.0002
2r	saline vs ketamine 0.25 mA	n = 38, 42	n = 3, 3	Mann-Whitney test	P = 0.07
	saline vs ketamine 0.5 mA	n = 38, 42	n = 3, 3	Mann-Whitney test	P = 0.34
	saline vs ketamine 0.75 mA	n = 38, 42	n = 3, 3	Mann-Whitney test	P = 0.048
	saline vs ketamine 1.0 mA	n = 38, 42	n = 3, 3	Mann-Whitney test	P = 0.008
	saline vs ketamine 1.25 mA	n = 38, 42	n = 3, 3	Mann-Whitney test	P = 0.0002
	saline vs ketamine 1.50 mA	n = 38, 42	n = 3, 3	Mann-Whitney test	P = 0.0002
3b	ketamine vs memantine (10 min)	n = 6, 6	/	Unpaired t test	P = 0.88
	ketamine vs vehicle (10 min)	n = 6, 6	/	Unpaired t test	P = 0.0001
	memantine vs vehicle (10 min)	n = 6, 6	/	Unpaired t test	P = 0.0001
	ketamine vs memantine (50-60 min)	n = 6, 6	/	Unpaired t test	P = 0.0075
	ketamine vs vehicle (50-60 min)	n = 6, 6	/	Unpaired t test	P = 0.0001
	memantine vs vehicle (50-60 min)	n = 6, 6	/	Unpaired t test	P = 0.22
3f	saline vs memantine	n = 12, 7	n = 12, 7	Mann-Whitney test	P = 0.028
3g	saline vs memantine	n = 14, 16	n = 14, 16	Mann-Whitney test	P = 0.14
3h	saline vs memantine	n = 8, 10	n = 8, 10	Unpaired t test	P = 0.65
3i	saline vs ketamine	n = 9, 9	n = 9, 9	Unpaired t test	P = 0.01
3j	saline vs ketamine	n = 12, 7	n = 12, 7	Mann-Whitney test	P = 0.017
3k	saline vs ketamine	n = 12, 7	n = 12, 7	Mann-Whitney test	P = 0.022
3l	saline vs ketamine	n = 16, 14	n = 16, 14	Mann-Whitney test	P = 0.034
3m	saline vs ketamine	n = 12, 8	n = 12, 8	Mann-Whitney test	P = 0.26
4a	baseline vs wash-in vs wash-out (no stim)	n = 6	/	RM one-way ANOVA	P = 0.76
	baseline vs wash-in vs wash-out ("kick off")	n = 6	/	RM one-way ANOVA	P = 0.28
	baseline vs wash-in vs wash-out (pre alone)	n = 5	/	RM one-way ANOVA	P = 0.25
4b	no stim vs "kick off"	n = 6, 6	/	Unpaired t test	P = 0.0052
	no stim vs pre alone	n = 6, 5	/	Unpaired t test	P = 0.45
	"kick off" vs pre alone	n = 6, 5	/	Unpaired t test	P = 0.0014
5c	baseline vs 40 Hz (mCherry)	n = 8, 8	n = 8, 8	Two way ANOVA Multiple comparisons	P = 0.55
	baseline vs 40 Hz (ChrimsonR)	n = 8, 8	n = 8, 8	Two way ANOVA Multiple comparisons	P < 0.0001
5g	mCherry-sal vs mCherry-ket	n = 36, 40	n = 3, 4	Mann-Whitney test	P = 0.039
	ChrimsonR-sal vs ChrimsonR-ket	n = 34, 38	n = 3, 4	Mann-Whitney test	P = 0.54
	mCherry-ket vs ChrimsonR-ket	n = 40, 38	n = 4, 4	Mann-Whitney test	P = 0.08
	mCherry-sal vs ChrimsonR-sal	n = 36, 34	n = 3, 3	Mann-Whitney test	P = 0.99
5h	mCherry-sal vs mCherry-ket	n = 12, 10	n = 12, 10	Unpaired t test	P = 0.0069
	ChrimsonR-sal vs ChrimsonR-ket	n = 10, 7	n = 10, 7	Unpaired t test	P = 0.86
	mCherry-ket vs ChrimsonR-ket	n = 10, 7	n = 10, 7	Unpaired t test	P = 0.034
	mCherry-sal vs ChrimsonR-sal	n = 12, 10	n = 12, 10	Unpaired t test	P = 0.52
5k	mCherry-sal vs mCherry-ket	n = 34, 35	n = 4, 3	Mann-Whitney test	P = 0.68
	ChrimsonR-sal vs ChrimsonR-ket	n = 27, 29	n = 3, 3	Mann-Whitney test	P = 0.0007
	mCherry-ket vs ChrimsonR-ket	n = 35, 29	n = 3, 3	Mann-Whitney test	P = 0.0025
	mCherry-sal vs ChrimsonR-sal	n = 34, 27	n = 4, 3	Mann-Whitney test	P = 0.58
5l	mCherry-sal vs mCherry-ket	n = 12, 10	n = 12, 10	Unpaired t test	P = 0.47
	mCherry-ket vs ChrimsonR-ket	n = 10, 8	n = 10, 8	Unpaired t test	P = 0.041
	ChrimsonR-sal vs ChrimsonR-ket	n = 10, 8	n = 10, 8	Unpaired t test	P = 0.0002
	mCherry-sal vs ChrimsonR-sal	n = 12, 10	n = 12, 10	Unpaired t test	P = 0.88
E1b	2 min	n = 5	n = 5	/	/
	5 min	n = 4	n = 4	/	/
	10 min	n = 5	n = 5	/	/
	30 min	n = 5	n = 5	/	/
	1 h	n = 6	n = 6	/	/
	4 h	n = 6	n = 6	/	/
	24 h	n = 6	n = 6	/	/
E1c	saline vs ketamine (3 d)	n = 16, 16	n = 16, 16	Unpaired t test	P = 0.081
	saline vs ketamine (7 d)	n = 8, 8	n = 8, 8	Unpaired t test	P = 0.21
E1d	saline vs ketamine (3 d)	n = 8, 8	n = 8, 8	Mann-Whitney test	P = 0.93
	saline vs ketamine (7 d)	n = 8, 8	n = 8, 8	Unpaired t test	P = 0.62
E2b	saline vs ketamine (3 d)	n = 50, 51	n = 2, 2	Chi-square test	P = 0.48
E2c	saline vs ketamine (1 h)	n = 55, 47	n = 4, 3	Mann-Whitney test	P = 0.001
	saline vs ketamine (24 h)	n = 50, 50	n = 3, 2	Mann-Whitney test	P = 0.018
	saline vs ketamine (3 d)	n = 50, 51	n = 2, 2	Mann-Whitney test	P = 0.31
E2d	saline vs ketamine (1 h)	n = 55, 47	n = 4, 3	Mann-Whitney test	P = 0.0015
	saline vs ketamine (24 h)	n = 50, 50	n = 3, 2	Mann-Whitney test	P = 0.018
	saline vs ketamine (3 d)	n = 50, 51	n = 2, 2	Mann-Whitney test	P = 0.32
E2h	baseline vs 3 d (saline)	n = 84, 93	n = 7, 7	Mann-Whitney test	P = 0.48
	baseline vs 3 d (ketamine)	n = 110, 103	n = 10, 10	Mann-Whitney test	P = 0.10
E2i	baseline vs 3 d (saline)	n = 84, 93	n = 7, 7	Mann-Whitney test	P = 0.48
	baseline vs 3 d (ketamine)	n = 110, 103	n = 10, 10	Mann-Whitney test	P = 0.12
E3b	baseline vs sal 0-5 min	n = 46, 46	n = 4, 4	Wilcoxon matched pairs test	P = 0.79
	baseline vs sal 5-10 min	n = 46, 46	n = 4, 4	Wilcoxon matched pairs test	P = 0.29
	baseline vs sal 20-30 min	n = 46, 46	n = 4, 4	Wilcoxon matched pairs test	P = 0.25
	baseline vs sal 1 h	n = 46, 46	n = 4, 4	Wilcoxon matched pairs test	P = 0.84
E3c	baseline vs ket 0-5 min	n = 51, 51	n = 5, 5	Wilcoxon matched pairs test	P = 0.045
	baseline vs ket 5-10 min	n = 51, 51	n = 5, 5	Wilcoxon matched pairs test	P = 0.023
	baseline vs ket 20-30 min	n = 51, 51	n = 5, 5	Wilcoxon matched pairs test	P < 0.0001
	baseline vs ket 1 h	n = 51, 51	n = 5, 5	Wilcoxon matched pairs test	P = 0.0037
E3d	sal < 2 Hz vs > 2 Hz (0-5 min)	n = 34, 12	n = 4, 4	Chi-square test	P = 0.31
	ket < 2 Hz vs > 2 Hz (0-5 min)	n = 37, 14	n = 5, 5	Chi-square test	P = 0.006
	sal < 2 Hz vs > 2 Hz (5-10 min)	n = 34, 12	n = 4, 4	Chi-square test	P = 0.51
	ket < 2 Hz vs > 2 Hz (5-10 min)	n = 37, 14	n = 5, 5	Chi-square test	P = 0.0013
	sal < 2 Hz vs > 2 Hz (20-30 min)	n = 34, 12	n = 4, 4	Chi-square test	P = 0.095
	ket < 2 Hz vs > 2 Hz (20-30 min)	n = 37, 14	n = 5, 5	Chi-square test	P = 0.0032
	sal < 2 Hz vs > 2 Hz (1h)	n = 34, 12	n = 4, 4	Chi-square test	P = 0.51
	ket < 2 Hz vs > 2 Hz (1h)	n = 37, 14	n = 5, 5	Chi-square test	P = 0.001
E4a	before vs +NBQX	n = 6	/	Wilcoxon matched pairs test	P = 0.56
	+NBQX vs +AP5	n = 6	/	Wilcoxon matched pairs test	P = 0.03
E4b	saline vs ketamine	n = 29, 24	n = 3, 3	Chi-square test	P < 0.0001
E4c	saline vs ketamine	n = 32, 19	n = 4, 3	Chi-square test	P < 0.0001
E4d	saline vs ketamine	n = 22, 22	n = 2, 2	Mann-Whitney test	P = 0.09
E4e	saline vs ketamine	n = 22, 22	n = 2, 2	Mann-Whitney test	P = 0.52
E4f	saline vs ketamine	n = 22, 22	n = 2, 2	Mann-Whitney test	P = 0.039
E5	baseline vs ketamine vs wash	n = 6	/	RM one-way ANOVA	P = 0.88
	baseline vs memantine vs wash	n = 6	/	RM one-way ANOVA	P = 0.18
	baseline vs vehicle vs wash	n = 6	/	RM one-way ANOVA	P = 0.47
E6c	vehicle vs Dyngo-4a (10 min)	n = 6, 5	/	Unpaired t test	P = 0.70
	vehicle vs Dyngo-4a (50-60 min)	n = 6, 5	/	Unpaired t test	P = 0.55
E6e	vehicle vs Dyngo-4a (10 min)	n = 6, 7	/	Unpaired t test	P = 0.09
	vehicle vs Dyngo-4a (50-60 min)	n = 6, 7	/	Unpaired t test	P = 0.51
E7c	Maximal blockade and blockade at 50-60 min	n = 12	/	Paired t test	P = 0.0031
E7d	Maximal blockade and recovery	n = 12	/	linear regression	R2 = 0.50, P = 0.01
E8	NMDAR-eEPSCs	n = 7	/	/	/
E9e	no stim vs stim	n = 32, 32	n = 3, 3	Mann-Whitney test	P = 0.04
E9f	no stim vs stim	n = 32, 32	n = 3, 3	Mann-Whitney test	P = 0.39
E9g	no stim vs stim	n = 32, 32	n = 3, 3	Mann-Whitney test	P = 0.014
E10	2 min	n = 3	n = 3	/	/
	10 min	n = 3	n = 3	/	/
	1 h	n = 3	n = 3	/	/
	24 h	n = 4	n = 4	/	/
